# Supplementary material for: Multivariate Analysis on Seven-Year Effects of Balanced N-P-K-Mg Fertilization on Productivity and Leaf Spot Incidence in Two Sweet Cherry Cultivars
Source: Plants (Basel). 2026 May 14;15(10):1499. doi: 10.3390/plants15101499 (PMC13210966; doi:10.3390/plants15101499)
Supplement: Supplementary file 1 [file plants-15-01499-s001.zip]

Archive with 1 entries (1 files):
- plants-4303512-supplementary.pdf
